# Supplementary material for: Low-Tidal-Volume Ventilation and Mortality in Patients With Acute Brain Injury: A Secondary Analysis of an International Observational Study
Source: Chest. 2025 Jul 8;168(5):1141–51. doi: 10.1016/j.chest.2025.06.042 (PMC12833485; doi:10.1016/j.chest.2025.06.042)
Supplement: e-Online Data [file mmc2.xlsx]

## Sheet: Feuil1
Country	City	First Name	Middle Name	Last Name	Preferred E-mail	Center	Address	Zip Code
France	Clichy	Paër-sélim		Abback	paer.abback@gmail.com	Department of Anesthesiology and Critical Care, Beaujon Hospital, DMU Parabol, AP-HP.Nord, Paris, France.	100 Boulevard du General Leclerc	92100
France	Clichy	Anaïs		Codorniu	anais.codorniu@gmail.com	Department of Anesthesiology and Critical Care, Beaujon Hospital, DMU Parabol, AP-HP.Nord, Paris, France.	100 Boulevard du General Leclerc	92100
Italy	Monza	Giuseppe		Citerio	giuseppe.citerio@unimib.it	Neurointensive Care Unit, Ospedale San Gerardo	Azienda Socio-Sanitaria Territoriale di Monza, 23 Via Aliprandi	20900
Italy	Monza	Vittoria	Ludovica	Sala	sala.vittoria@gmail.com	NeuroIntensive care unit	ASST-Monza via Pergolesi
Italy	Catania	Marinella		Astuto	marinella.astuto@gmail.com	Anesthesia and Intensive Care Unit, A.O.U. Policlinico “G. Rodolico - S. Marco”	Via Santa Sofia 78, Catania	95123
Italy	Catania	Eleonora		Tringali	eletringali@gmail.com	Anesthesia and Intensive Care Unit, A.O.U. Policlinico “G. Rodolico - S. Marco”	Via Santa Sofia 78, Catania	95123
Italy	Roma	Daniela		Alampi	daniela.alampi@uniroma1.it	Sapienza Rome University, A.O.U. Sant'Andrea	Via di grottarossa,1035/1039, Rome	00 189
Italy	Roma	Monica		Rocco	monica.rocco@uniroma1.it	Sapienza Rome University, A.O.U. Sant'Andrea	Via di grottarossa,1035/1039, Rome	00 189
Italy	Catania	JESSICA	GIUSEPPINA	MAUGERI	jessicamaugeri@hotmail.it	ARNAS GARIBALDI CATANIA	PIAZZA S.MARIA DI GESU' 5, CATANIA	95123
Italy	Catania	AGRIPPINO		BELLISSIMA	dottorenuccio@hotmail.com	ARNAS GARIBALDI CATANIA	PIAZZA S.MARIA DI GESU' 5, CATANIA	95123
Italy	Brescia	Matteo		Filippini	matteo.filippini123@gmail.com	University Division of Anesthesiology and Critical Care Medicine, ASST Spedali Civili, Brescia, Italy	Piazzale Spedali Civili, 1 - Brescia	25123
Italy	Brescia	Nicoletta		Lazzeri	nicoletta.lazzeri@gmail.com	University Division of Anesthesiology and Critical Care Medicine, ASST Spedali Civili, Brescia, Italy	Piazzale Spedali Civili, 1 - Brescia	25123
Italy	Palermo	Andrea		Cortegiani	andrea.cortegiani@unipa.it	Policlinico Paolo Giaccone, Università degli Studi di Palermo	Via del vespro 129, Palermo	90127
Italy	Palermo	Mariachiara		Ippolito	ippolito.mariachiara@gmail.com	Policlinico Paolo Giaccone, Università degli Studi di Palermo	Via del vespro 129, Palermo	90127
Italy	Genoa	Chiara		Robba	kiarobba@gmail.com	San Martino Policlinico Hospital - IRCCS for Oncology and Neurosciences -	10 Largo Rosanna Benzi	16100
Italy	Genoa	Denise		Battaglini	Battaglini.denise@gmail.com	San Martino Policlinico Hospital - IRCCS for Oncology and Neurosciences -	10 Largo Rosanna Benzi	16100
Belgium	Charleroi	Patrick		Biston	patrick.biston@chu-charleroi.be	CHU Charleroi- Hôpital Civil Marie-Curie	140 Chaussée de Bruxelles,	6042 Lodelinsart
Libya	Benghazi	Mohamed	Fathi	Al-Gharyani	mohamedfathi10104@gmail.com	Benghazi Medical Center	Eastern Selmain-Benghazi-Libya	NA
France	Clermont-Ferrand	Russell		CHABANNE	rchabanne@chu-clermontferrand.fr	Clermont-Ferrand University Hospital, Neurocritical Care Unit, Perioperative Medicine Department	58 rue Montalembert	63000
France	Clermont-Ferrand	Léo		ASTIER	lastier1@chu-clermontferrand.fr	Clermont-Ferrand University Hospital, Neurocritical Care Unit, Perioperative Medicine Department	58 rue Montalembert	63000
France	Paris	Benjamin		Soyer	benjamin.soyer@aphp.fr	AP-HP, Hôpital Lariboisière, Department of Anesthesia and Critical Care, DMU Parabol, Paris, France	2 rue Ambroise Paré	75010
France	Paris	Samuel		Gaugain	samuel.gaugain@aphp.fr	AP-HP, Hôpital Lariboisière, Department of Anesthesia and Critical Care, DMU Parabol, Paris, France	2 rue Ambroise Paré	75010
Switzerland	Bern	Alice		Zimmerli	alice.zimmerli@gmail.com	Department of Intensive Care Medicine, Inselspital, Bern University Hospital, University of Bern	Freiburgstrasse, Bern	3010
Switzerland	St. Gallen	Urs		Pietsch	urs.pietsch@kssg.ch	Department of Anaesthesiology and Intensive Care Medicine, Cantonal Hospital St Gallen	Rorschacher Strasse 95	9007
Switzerland	St. Gallen	Miodrag		Filipovic	miodrag.filipovic@kssg.ch	Department of Anaesthesiology and Intensive Care Medicine, Cantonal Hospital St Gallen	Rorschacher Strasse 95	9007
Switzerland	Zurich	Giovanna		Brandi	giovanna.brandi@usz.ch	Institute for Intensive Care Medicine, University Hospital of Zurich	Rämistrasse 100	8091
Switzerland	Zurich	Giulio		Bicciato	giulio.bicciato@usz.ch	Institute for Intensive Care Medicine, University Hospital of Zurich	Rämistrasse 100	8091
Spain	Valencia	Ainhoa		Serrano	aserranolazaro@gmail.com	Hospital Clinico Universitario Valencia	Avenida Blasco Ibañez, 17	46010
Spain	Valencia	Berta		Monleon	berta.monleonlopez@gmail.com	Hospital Clinico Universitario Valencia	Avenida Blasco Ibañez, 17	46010
Netherlands	The Hague	Peter		van Vliet	p.van.vliet@haaglandenmc.nl	Haaglanden Medical Center	Lijnbaan 32	2512 VA
Netherlands	The Hague	Benjamin	Marcel	Gerretsen	bmgerretsen@gmail.com	Haaglanden Medical Center	Lijnbaan 32	2512 VA
Mexico	GUADALAJARA	IRIS	XOCHITL	ORTIZ-MACIAS	irisortizmacias@gmail.com	Hospital Civil de Guadalajara "Fray Antonio Alcalde"	Hospital No. 278, Col. El Retiro	44280
Japan	Tokushima	Jun		Oto	joto@tokushima-u.ac.jp	Tokushima University Hospital	2-50-1, Kuramoto-cho,Tokushima-shi,Tokushima	7700042
Japan	Tokushima	Noriya		Enomoto	non.mach@gmail.com	Tokushima Prefectural Central Hospital	1-10-3, Kuramoto-cho,Tokushima-shi,Tokushima	7708539
Japan	Sapporo	Tomomichi		Matsuda	matzn@xa3.so-net.ne.jp	Sapporo Higashi Tokushukai Hospital	3-1, Kita 33-jo Higashi 14-chome, Higashi-ku, Sapporo	0650033
Japan	Sapporo	Nobutaka		Masui	rock3051vo@yahoo.co.jp	Sapporo Higashi Tokushukai Hospital	3-1, Kita 33-jo Higashi 14-chome, Higashi-ku, Sapporo	0650033
France	Jossigny	Pierre		Garçon	pierregarcon84@gmail.com	Service de réanimation	2-4 Cours de la Gondoire	77600
France	Jossigny	Jonathan		Zarka	jzarka@ghef.fr	Service de réanimation	2-4 Cours de la Gondoire	77600
Netherlands	Enschede	Wytze	J	Vermeijden	j.vermeijden@mst.nl	Dep of intensive care, Medisch Spectrum Twente MST, Enschede, the Netherlands	Koningsplein 1, Enschede, The Netherlands	7512 KZ
Netherlands	Enschede	Alexander	Daniel	Cornet	a.cornet@mst.nl	Dep of intensive care, Medisch Spectrum Twente MST, Enschede, the Netherlands	Koningsplein 1, Enschede, The Netherlands	7512 KZ
Mexico	Puebla	Sergio	Reyes	Inurrigarro	inurrigarromedint@gmail.com	UMAE Hospital de Traumatologia y Ortopedia IMSS	Diagonal Defensores de la Republica esquin 6 poniente	72090
Mexico	Puebla	Rafael Cirino	Lara	Domínguez	rafalarad@yahoo.com.mx	UMAE Hospital de Traumatologia y Ortopedia IMSS	Diagonal Defensores de la Republica esquin 6 poniente	72090
Uruguay	Montevideo	Maria	Mercedes	Bellini	mercedesbellini@gmail.com	Hospital Maciel	25 de Mayo 174	11000
Uruguay	Montevideo	Maria	Milagros	Gomez Haedo	mghaedo@gmail.com	Hospital Maciel	25 de Mayo 174	11000
Argentina	Buenos Aires	Laura		Lamot	lamotlaura@gmail.com	Hospital Municipal Leonidas Lucero	Bahia Blanca	B8000
Argentina	Catamarca	Jose		Orquera	jdorquera@gmail.com	Sanatorio Pasteur	Chacabuco 675	4700
France	Bordeaux	Matthieu		BIAIS	matthieu.biais@chu-bordeaux.fr	Pellegrin SAR Tripode	Place Amelie Raba Leon 33076 Bordeaux
France	Bordeaux	Delphine		GEORGES	delphine.georges@chu-bordeaux.fr	Pellegrin SAR Tripode	Place Amelie Raba Leon 33076 Bordeaux
India	Lucknow	Arvind		Baronia	arvindbaronia@hotmail.com	Sanjay Gandhi Postgraduate Institute of Medical Sciences (SGPGIMS), Lucknow	Department of Critical Care Medicine, Sanjay Gandhi Postgraduate Institute of Medical Sciences (SGPGIMS), Lucknow	226014
Mexico	Guadalajara	Roberto	Carlos	Miranda-Ackerman	ackerman1976@hotmail.com	Hospital San Javier	Av Pablo Casals 640, Prados Providencia, Guadalajara, Jalisco	44670
Mexico	Guadalajara	Francisco	José	Barbosa-Camacho	efebeka_@hotmail.com	Hospital San Javier	Av Pablo Casals 640, Prados Providencia, Guadalajara, Jalisco	44670
United Kingdom	London	John		Porter	johnporter@nhs.net	St George's Hospital	Blackshaw Road, London	SW17 0QT
United Kingdom	London	Miguel		Lopez-Morales	MiguelAngel.LopezMorales@stgeorges.nhs.uk	St George's Hospital	Blackshaw Road, London	SW17 0QT
France	Toulouse	Thomas		Geeraerts	geeraerts.t@chu-toulouse.fr	Toulouse University Hospital	Place du Dr Baylac, Toulouse	F-31059
France	Toulouse	Baptiste		Compagnon	baptiste.compagnon@gmail.com	Toulouse University Hospital	Place du Dr Baylac, Toulouse	F-31059
Spain	Valladolid	David		Pérez-Torres	davidpereztorres@gmail.com	Servicio de Medicina Intensiva, Hospital Universitario Río Hortega	Calle Dulzaina, 2	47012
Spain	Valladolid	Estefanía		Prol-Silva	estefania.prol@hotmail.es	Servicio de Medicina Intensiva, Hospital Universitario Río Hortega	Calle Dulzaina, 2	47012
Libya	Zliten	Hana	Basheer	Yahya	hanna7yahia@gmail.com	Zliten medical centre	Khaam/zliten	218
Libya	Tripoli	Ala		Khaled	ala.khaled.el@gmail.com	Abo Selim Trauma Hospital	Abo Selim Main
Libya	Tripoli	Mohamed		Ghula	m.ghula@yahoo.com	Abo Selim Trauma Hospital	Abo Selim Main
ITALY	PALERMO	CRACCHIOLO	NEVILLE	ANDREA	ancracchiolo@hotmail.com	TERAPIA INTENSIVA CON TRAUMA CENTER ARNAS OSPEDALE CIVICO PALERMO	Piazza n LEOTTA 4	90127
ITALY	PALERMO	PALMA	MARIA	DANIELA	danipalma73@yahoo.it	TERAPIA INTENSIVA CON TRAUMA CENTER ARANS OSPEDALE CIVICO PALERMO	Piazza n LEOTTA 4	90127
Italy	Chieti	Cristian		Deana	deana.cristian@gmail.com	Academic Hospital of Udine	Piazzale S.Maria della Misericordia, 15, Udine	33100
Italy	Chieti	Luigi		Vetrugno	luigi.vetrugno@unich.it	University of Chieti-Pescara	Via dei Vestini n 33
Mexico	LEON,GUANAJUATO	MANUEL J.	RIVERA	CHAVEZ	rivera.ug@outlook.com	Hospital de Alta Especialidad del Bajio	Blvd.Milenio #130 Col. San Carlos la Roncha , León Guanajuato.	37660
Mexico	LEON,GUANAJUATO	ROCIO	MENDOZA	TRUJILLO	rociomendoza76@gmail.com	Hospital de Alta Especialidad del Bajio	Blvd.Milenio #130 Col. San Carlos la Roncha , León Guanajuato.	37660
France	Reims	Vincent		LEGROS	vlegros@chu-reims.fr	Department of Anesthesiology and Critical Care, University Hospital of Reims	Hopital Maison Blanche, 45 Rue Cognacq Jay	51100
France	Reims	Benjamin		BROCHET	bbrochet@chu-reims.fr	Department of Anesthesiology and Critical Care, University Hospital of Reims	Hopital Maison Blanche, 45 Rue Cognacq Jay	51100
France	Brest	Olivier		HUET	olivier.huet@chu-brest.fr	Department of Anesthesiology and Critical Care, La Cavale Blanche	Boulevard Tanguy Prigent	29200
France	Brest	Marie		GESLAIN	marie.geslain@chu-brest.fr	Department of Anesthesiology and Critical Care, La Cavale Blanche	Boulevard Tanguy Prigent	29200
Netherlands		Mathieu		van der Jagt	m.vanderjagt@erasmusmc.nl	Erasmus MC Rotterdam	dr Molewaterplein 40	3015CE
Netherlands		Job		van Steenkiste	jobvansteenkiste@gmail.com	Erasmus MC Rotterdam	dr Molewaterplein 40	3015CE
Libya	Tripoli	Hazem		Ahmed	hazemahmed.uot@yahoo.com	Seoul Clinic	20th Ramadan road
United Kingdom	Plymouth	Alexander	Edward	Coombs	alexander.coombs@nhs.net	University Hospital Plymouth	Department of Intensive Care Medicine, University Hospital Plymouth, Derriford Road, Plymouth, Devon	PL6 8DH
United Kingdom	Plymouth	Jessie		Welbourne	jess.welbourne@nhs.net	University Hospital Plymouth	Department of Intensive Care Medicine, University Hospital Plymouth, Derriford Road, Plymouth, Devon	PL6 8DH
Mexico	GUADALAJARA	ANA	ALICIA	VELARDE PINEDA	anavelarde2011@hotmail.com	Hospital General Regional # 180 IMSS	Carretera a San Sebastian # 1000 Col. Las cumbres 2 Tlajomulco de Zúñiga	45650
Mexico	GUADALAJARA	VÍCTOR	HUGO	NUBERT CASTILLO	victornubert@hotmail.com	Hospital General Regional # 180 IMSS	Carretera a San Sebastian # 1000 Col. Las cumbres 2 Tlajomulco de Zúñiga	45650
Egypt	Cairo	Mohammed A		Azab	mohammed.azab@kasralainy.edu.eg	Cairo University	Cairo University, Giza, Egypt	12613
Egypt	Cairo	Ahmed Y		Azzam	ahmedyazzam@gmail.com	Cairo University	Cairo University, Giza, Egypt	12613
Netherlands	Amsterdam	David	Michael Paul	van Meenen	d.m.vanmeenen@amsterdamumc.nl	Amsterdam UMC	Meibergdreef 9	1105AZ
Mexico	Ixtapaluca	Gilberto	Adrian	Gasca	gadriangasca1@yahoo.com.mx	Hospital Regional de Alta Especialidad de Ixtapaluca	Carretera Federal Mexico -Puebla Km. 34.5, Pueblo de Zoquiapan	56530
Mexico	Ixtapaluca	Alfredo		Arellano	alfredo_cancer82@hotmail.com	Hospital Regional de Alta Especialidad de Ixtapaluca	Carretera Federal Mexico -Puebla Km. 34.5, Pueblo de Zoquiapan	56530
Mexico	Monterrey	Forttino		Galicia-Espinosa	dr.forttino@gmail.com	UMAE Hospital de Traumatología y Ortopedia No 21, IMSS Monterrey	Av. J.M. Pino Suárez S/N esq. 15 de Mayo, Monterrey	64000
Mexico	Monterrey	José	Carlos	García-Ramos	jcgarciar69@hotmail.com	UMAE Hospital de Traumatología y Ortopedia No 21, IMSS Monterrey	Av. J.M. Pino Suárez S/N esq. 15 de Mayo, Monterrey	64000
India	Varanasi	Ghanshyam		Yadav	ghanshyambhu1976@gmail.com	Trauma ICU, Department of Anesthesia, IMS, BHU	Department of Anesthesia, IMS, BHU, Varanasi, India	221005
India	Varanasi	Amarendra	Kumar	Jha	amarendrajha2013@gmail.com	Trauma ICU, Department of Anesthesia, IMS, BHU	Department of Anesthesia, IMS, BHU, Varanasi, India	221005
France	Nantes	Vincent		Robert-Edan	Vincent.ROBERT@chu-nantes.fr	Nantes-Laennec	Hopital Laennec CHU Nantes 1 Bd Jacques Monod	44093
France	Nantes	Pierre-Andre		Rodie-Talbere	PierreAndre.RODIETALBERE@chu-nantes.fr	Nantes-Laennec	Hopital Laennec CHU Nantes 1 Bd Jacques Monod	44093
India	Rishikesh	Gaurav		Jain	icubhu@gmail.com	Critical Care Unit, Dept. Of Anaesthesiology and Critical Care, All India Institute of Medical Sciences Rishikesh	All India Institute of Medical Sciences, Virbhadra Marg, Rishikesh	249203
India	Rishikesh	Sagarika		Panda	sp.ruby@gmail.com	Critical Care Unit, Dept. Of Anaesthesiology and Critical Care, All India Institute of Medical Sciences Rishikesh	All India Institute of Medical Sciences, Virbhadra Marg, Rishikesh	249203
India	Dehradun	Sonika		Agarwal	sonikakatiyar@srhu.edu.in	HIMS	B18/8, HIMS Campus, Dehradun	248140
India	Dehradun	Yashbir		Deewan	ydewan@yahoo.com	HIMS	B18/8, HIMS Campus, Dehradun	248140
Mexico	Ixtapaluca	Gilberto	Adrian	Gasca	gadriangasca1@yahoo.com.mx	Hospital Regional de Alta Especialidad de Ixtapaluca	Carretera Federal Mexico -Puebla Km. 34.5, Pueblo de Zoquiapan	56530
Mexico	Ixtapaluca	Alfredo		Arellano	alfredo_cancer82@hotmail.com	Hospital Regional de Alta Especialidad de Ixtapaluca	Carretera Federal Mexico -Puebla Km. 34.5, Pueblo de Zoquiapan	56530
Bangladesh	Dhaka	Syed Tariq		Reza	reza_tariq@yahoo.com	Dhaka Medical College Hospital	Department of Anaesthesia, Analgesia, Palliative & Intensive Care, Dhaka Medical College Hospital, Dhaka, Bangladesh	1000
Bangladesh	Dhaka	Md. Mozaffer		Hossain	mozaffer1963@gmail.com	Dhaka Medical College Hospital	Department of Anaesthesia, Analgesia, Palliative & Intensive Care, Dhaka Medical College Hospital, Dhaka, Bangladesh	1000
GREECE	ATHENS	CHRISTOS		PAPADAS	cpapadas@yahoo.com	ICU of ASKLEPIEIO G.H.A	V.PAULOU 1	16673
GREECE	ATHENS	VASILIKI		CHANTZIARA	VCHANTZIARA@YAHOO.GR	SAINT SAVVAS hospital	151 Alexandras Avenue	11522
GREECE	ATHENS	CHRYSANTHI		SKLAVOU	crysasklavou@yahoo.com	SAINT SAVVAS hospital	151 Alexandras Avenue	11522
France	Nantes	Yannick		Hourmant	yannick.hourmant@chu-nantes.fr	Department of Anesthesiology and Critical Care, Hôtel-Dieu, Nantes, France	1 place Alexis Ricordeau	44093
France	Nantes	Nicolas		Grillot	nicolas.grillot@chu-nantes.fr	Department of Anesthesiology and Critical Care, Hôtel-Dieu, Nantes, France	1 place Alexis Ricordeau	44093
Netherlands	Rotterdam	Job		van Steenkiste	jobvansteenkiste@gmail.com	Erasmus Medical Centre	Doctor Molewaterplein 40	3015GD
Netherlands	Rotterdam	Mathieu		van der Jagt	m.vanderjagt@erasmusmc.nl	Erasmus Medical Centre	Doctor Molewaterplein 40	3015GD
United States of America	San Francisco	Romain		Pirracchio	Romain.Pirracchio@ucsf.edu	Department of Anesthesia and Perioperative Care, University of California, UCSF	1001 Potrero Ave, San Francisco	CA 94110
Qatar	Doha	Abdelraouf		Akkari	a_akkari_81@yahoo.com	Qatar-1	HMC-Doha-Qatar	NA
Qatar	Doha	Mohamed		Abdelaty	mabdelaty@hamad.qa	Qatar-2	HMC-Doha-Qatar	NA
Qatar	Doha	Ahmed		Hashim	ahashim1@hamad.qa	Qatar-2	HMC-Doha-Qatar	NA
France	Rennes	Yoann		Launey	yoann.launey@chu-rennes.fr	Department of Anesthesiology and Critical Care, Hopital Pontchaillou, France	2 rue Henri le Guilloux	35000
France	Rennes	Elodie		Masseret	elodie.masseret@chu-rennes.fr	Department of Anesthesiology and Critical Care, Hopital Pontchaillou, France	2 rue Henri le Guilloux	35000
France	Angers	Sigismond		Lasocki	sigismond@lasocki.com	Department of Anesthesiology and Critical Care, Angers, France	4 rue Larrey	49100
France	Angers	Soizic		Gergaud	sogergaud@chu-angers.fr	Department of Anesthesiology and Critical Care, Angers, France	4 rue Larrey	49100
France	Nantes	Nicolas		Mouclier	nicolas.mouclier@chu-nantes.fr	Department of Anesthesiology and Critical Care, Hôtel-Dieu, Nantes, France	1 place Alexis Ricordeau	44093
India	Lucknow	Sulekha		Saxena	dr.sulekha2008@rediffmail.com	King George's Medical University	Department of Critical Care Medicine, King George's Medical University, Lucknow	226014
India	Lucknow	Avinash		Agrawal	icuexpert@gmail.com	King George's Medical University	Department of Critical Care Medicine, King George's Medical University, Lucknow	226014
India	Bhubaneswar	Shakti	Bedanta	Mishra	shaktimishra84@gmail.com	IMS and SUM Hospital	K8 Kalinga Nagar, Bhubaneswar	751003
India	Bhubaneswar	Samir		Samal	samir.jj.ax@gmail.com	IMS and SUM Hospital	K8 Kalinga Nagar, Bhubaneswar	751003
Mexico	Guadalajara	Julio	Cesar	Mijangos	julioc_mijangos@hotmail.com	Hospital Civil de Guadalajara "Fray Antonio Alcalde" Hospital No. 278	Col. El Retiro	44280
Switzerland	Bern	Mattias		Haënggi	Matthias.Haenggi@insel.ch	Inselspital, Bern University Hospital	Freiburgstrasse	3010
India	Lucknow	Mohan		Gurjar	m.gurjar@rediffmail.com	Sanjay Gandhi Postgraduate Institute of Medical Sciences (SGPGIMS)		226014
Netherlands	Amsterdam	Marcus	J	Schultz	marcus.j.schultz@gmail.com	Department of Intensive Care, Amsterdam University Medical Centers		1105 AZ
United Kingdom	Aberdeen	Callum		Kaye	callum.kaye@abdn.ac.uk	Aberdeen Royal Infirmary	Foresthill	AB25 2ZN
Argentina	Catamarca	Daniela	Agustin	Godoy	dagodoytorres@yahoo.com.ar	Sanatorio Pasteur	Chacabuco 675	4700
Uruguay	Montevideo	Pablo		Alvarez	pealvarez64@gmail.com	Hospital Maciel	ASSE, street 25 de Mayo 174	11000
Greece	Athens	Aikaterini		IOAKEIMIDOU	katioakim@gmail.com	ASKLEPIEIO G.H.A	V.PAULOU 1	16673
Japan	Tokushima	Yoshitoyo		Ueno	ueno.yoshitoyo@tokushima-u.ac.jp	Tokushima University Hospital	2-50-1, Kuramotocho	7700042
Spain	Valencia	Rafael		Badenes	rafaelbadenes@gmail.com	Hospital Clínico Universitario Valencia
Qatar	Doha	Abdurrahmaan	Ali	SUEI ELBUZIDI	Boza325@gmail.com	Qatar-1	Hamad Medical Corporation
Belgium	Charleroi	Michaël		PIAGNERELLI	michael.piagnerelli@chu-charleroi.be	Hôpital Civil Marie-Curie, Université libre de Bruxelles	140 Chaussée de Bruxelles	6042 Lodelinsart
Lybia	Tripoli	Muhammed		ELHADI	muhammed.elhadi.uot@gmail.com	Faculty of Medicine, University of Tripoli, Furnaj	University road,	13275
Bangladesh	Dhaka	Syed	Tariq	Reza	reza_tariq@yahoo.com	Dhaka Medical College Hospital		1000
Egypt	Cairo	Mohammed	Atef	Azab	mohammed.azab@kasralainy.edu.eg	Cairo University	Giza	12613
United States of America	San Francisco	Jean	Catherine	Digitale	Jean.Digitale@ucsf.edu	University of California	UCSF, 550 16th St	CA 94158
United States of America	San Francisco	Nicholas		Fong	nick.fong@ucsf.edu	University of California	UCSF 1001 Potrero Ave	CA 94110
Mexico	GUADALAJARA	Ricardo	Campos	Cerda	ricardo.campos@cardioneumologia.mx	Critical Care Unit, Hospital General Regional no. 46, Instituto Mexicano del Seguro Social	2063 Lazaro Cárdenas Av	44910
Mexico	GUADALAJARA	Norma	de la Torre	Peredo	dranorma6@hotmail.com	Critical Care Unit, Hospital General Regional no. 46, Instituto Mexicano del Seguro Social	2063 Lazaro Cárdenas Av	44910
United States of America	San Francisco	Romain		Pirracchio	Romain.Pirracchio@ucsf.edu	University of California	UCSF, 550 16th St	CA 94158
United States of America	Baltimore	Robert	David	Stevens	rstevens@jhmi.edu	University of John Hopkins	MD 21218
Canada	Toronto	Victoria		Mc Credie	Victoria.McCredie@uhn.ca	University Health Network. General hospital	M5G 2C4	190 Elizabeth St.
